# Supplementary material for: Combined Analysis of MicroRNAs and Target Genes Revealed miR156-SPLs and miR172-AP2 Are Involved in a Delayed Flowering Phenomenon After Chromosome Doubling in Black Goji (Lycium ruthencium)
Source: Front Genet. 2021 Jul 15;12:706930. doi: 10.3389/fgene.2021.706930 (PMC8320596; doi:10.3389/fgene.2021.706930)
Supplement: Supplementary Table 1 — The relative abundance of each small RNA annotation in black goji. [file Table_1.XLSX]

## Sheet: Sheet1
Table S1 The relative abundance of each small RNA annotation in black goji.
Type	Total	rRNA	tRNA	snRNA	other_sRNAs	known_miRNA	novel_miRNA	unknown
Diploid_2	7,772,342 (100%)	1,480,739 (19.05%)	562,366 (7.24%)	441,092 (5.68%)	1,409,527 (18.14%)	910,353 (11.71%)	909 (0.01%)	2,967,356 (38.18%)
Diploid_5	10,032,260 (100%)	1,786,357 (17.81%)	728,905 (7.27%)	590,568 (5.89%)	1,781,494 (17.76%)	1,215,969 (12.12%)	1,182 (0.01%)	3,927,785 (39.15%)
Diploid_6	13,547,000 (100%)	2,578,973 (19.04%)	1,243,244 (9.18%)	959,524 (7.08%)	2,514,484 (18.56%)	1,238,389 (9.14%)	1,782 (0.01%)	5,010,604 (36.99%)
Tetraploid_2	9,668,245 (100%)	1,939,761 (20.06%)	752,818 (7.79%)	554,402 (5.73%)	1,699,381 (17.58%)	951,593 (9.84%)	1,026 (0.01%)	3,769,264 (38.99%)
Tetraploid_3	11,306,147 (100%)	2,362,555 (20.90%)	859,204 (7.60%)	635,968 (5.62%)	2,101,770 (18.59%)	1,058,187 (9.36%)	1,325 (0.01%)	4,287,138 (37.92%)
Tetraploid_5	8,936,054 (100%)	1,761,401 (19.71%)	524,492 (5.87%)	414,045 (0.46%)	1,347,312 (15.08%)	1,092,425 (12.22%)	1,131 (0.01%)	3,795,248 (42.47%)
