# Supplementary material for: Combined Analysis of MicroRNAs and Target Genes Revealed miR156-SPLs and miR172-AP2 Are Involved in a Delayed Flowering Phenomenon After Chromosome Doubling in Black Goji (Lycium ruthencium)
Source: Front Genet. 2021 Jul 15;12:706930. doi: 10.3389/fgene.2021.706930 (PMC8320596; doi:10.3389/fgene.2021.706930)
Supplement: Supplementary Table 2 — The fold change of all miRNAs between diploid and tetraploid. [file Table_2.XLSX]

## Sheet: Sheet1
Table S2 The fold change of all miRNAs between diploid and tetraploid.
The miRNA family	The origin of differential expression miRNA	log2(fold change)	P value
Novel miRNA	novel-m0065-5p	-2.4357	0.0265873
	novel-m0171-5p	#NAME?	0.0290442
	novel-m0186-5p	-2.54755	0.0391595
	novel-m0209-5p	-2.65537	0.0152927
	novel-m0387-5p	-1.92187	0.00864865
	novel-m0441-5p	#NAME?	0.00572775
	novel-m0508-5p	#NAME?	0.0115096
	novel-m0554-5p	-1.6996	0.020762
	novel-m0868-5p	-1.92087	0.00792551
	novel-m0925-5p	1.62547	0.0246045
	novel-m1110-5p	-1.76241	0.0213757
	novel-m1120-5p	-1.84158	0.0147508
miR1048	ppt-miR1048-3p	#NAME?	0.0260356
miR1051	ppt-miR1051-3p	2.61034	0.0470699
miR1074	ppt-miR1074	Inf	0.0166783
miR1097	smo-miR1097	3.04985	0.00735267
miR1136	tae-miR1136	-2.30084	0.00624654
miR1446	gra-miR1446	1.22148	0.0234179
	mes-miR1446	1.97549	0.00353527
	ptc-miR1446e	1.26505	0.010708
miR1520	gma-miR1520i	3.22906	0.015354
	gma-miR1520m	#NAME?	0.00723006
miR156	ata-miR156c-3p	1.4846	0.0101846
	bra-miR156d-3p	2.1194	0.0131516
	stu-miR156d-3p	1.18843	0.00025445
	mdm-miR156s	Inf	0.00650165
miR160	stu-miR160a-3p	-1.51882	0.0243342
miR162	csi-miR162-5p	-1.60797	0.0296388
miR165	aly-miR165b-5p	-1.49884	0.0377251
miR166	zma-miR166j-5p	-1.79494	0.0385102
miR167	ata-miR167d-3p	-1.462	0.0076737
miR168	bra-miR168a-5p	-1.07302	0.0439558
miR169	bdi-miR169c-3p	1.36311	0.0275689
miR171	mes-miR171a	1.367	0.0442156
	lja-miR171d-5p	-1.13947	0.00161437
	stu-miR171d-5p	-2.59671	0.00470534
miR172	ata-miR172c-3p	-1.52779	0.0317904
	bra-miR172c-3p	#NAME?	0.0453276
	ppe-miR172d	#NAME?	0.0155438
miR1886	stu-miR1886g-5p	-1.22812	0.03947
miR319	bra-miR319-3p	-3.34687	0.0461068
	stu-miR319a-5p	#NAME?	0.0340099
	ppt-miR319e	-3.72531	0.0367535
	gma-miR319l	-2.70577	0.0376025
miR390	aly-miR390b-3p	1.10395	0.00578906
miR396	ata-miR396b-3p	-1.39281	0.00566645
	gma-miR396e	-1.8325	0.00335135
	ata-miR396e-3p	-1.01678	0.0173922
	ata-miR396e-5p	-1.22761	0.00365788
miR398	gma-miR398d	1.33354	0.00482399
	ata-miR398f-5p	1.28966	0.00495452
	ata-miR398g-3p	1.5167	0.00630784
miR408	cme-miR408	1.65103	0.000959789
	cpa-miR408	1.62529	0.00209822
	ata-miR408-3p	1.40212	0.00359657
	bra-miR408-5p	2.3528	0.000898484
	stu-miR408b-3p	1.40051	0.00341266
	stu-miR408b-5p	1.24193	0.00458273
miR4249	aly-miR4249	#NAME?	0.049261
miR4371	gma-miR4371a	-2.63766	0.041563
miR4376	sly-miR4376	#NAME?	0.0118965
miR4414	mtr-miR4414b	-2.59121	0.0376638
miR474	ptc-miR474a	#NAME?	0
miR477	ppe-miR477-5p	1.45637	0.0010824
	stu-miR477b-5p	1.81855	0.000837179
miR482	hbr-miR482b	-2.33193	0.00870995
miR4993	gma-miR4993	-3.10533	0.022733
miR5072	osa-miR5072	1.08621	0.000638761
miR5077	osa-miR5077	-2.77097	0.03929
miR5137	rgl-miR5137	1.55633	0.0444015
miR5174	bdi-miR5174b-5p	Inf	0.00371918
miR5303	nta-miR5303c	-1.38873	0.00515755
	stu-miR5303j	-2.09156	0.0308978
miR5746	mtr-miR5746	#NAME?	0.0420178
miR6024	stu-miR6024-5p	-3.29611	0.0028886
miR6108	cca-miR6108e-5p	-2.90906	0.00560514
miR6267	ppe-miR6267c-3p	2.06753	0.0257179
miR6482	hbr-miR6482	-1.81506	0.0422676
miR7486	gra-miR7486g	-2.16041	0.0188879
miR7492	gra-miR7492m	-2.21423	0.0178069
miR7539	lja-miR7539	-2.42658	0.0393514
miR7711	bdi-miR7711-5p.1	-1.2558	0.00141266
miR7774	bdi-miR7774-5p	-2.96404	0.0136401
miR7980	stu-miR7980b-3p	-1.43129	0.0145616
miR7984	stu-miR7984d-3p	-1.13201	0.0184819
miR7999	stu-miR7999-3p	#NAME?	0.00811338
miR8009	stu-miR8009	#NAME?	6.13052e-05
miR8016	stu-miR8016	-1.79625	0.0483685
miR8030	stu-miR8030-5p	-1.33407	0.0287871
miR812	osa-miR812n-5p	1.68343	0.014944
miR8132	ppe-miR8132	-1.95991	0.00978115
miR841	ath-miR841a-5p	-1.78254	0.00678115
miR8552	atr-miR8552b	-2.90996	0.0145003
	atr-miR8552c	-3.33761	0.00235728
miR8596	atr-miR8596	-1.77448	0.0368148
miR8681	gra-miR8681	-2.16525	0.0482367
miR894	ppt-miR894	1.12693	0.0180778
miR9478	sly-miR9478-3p	-2.3094	0.0421404
miR9493	bdi-miR9493	-1.88287	0.0213144
miR9773	tae-miR9773	-1.47169	0.00215953
